# Supplementary material for: Ovarian Cancer and Parkinson’s Disease: A Bidirectional Mendelian Randomization Study
Source: J Clin Med. 2023 Apr 19;12(8):2961. doi: 10.3390/jcm12082961 (PMC10146810; doi:10.3390/jcm12082961)
Supplement: Supplementary file 1 [file jcm-12-02961-s001.zip]

Archive with 12 entries (12 files):
- Supplementary Figure 1.pdf
- Supplementary Figure 10.pdf
- Supplementary Figure 11.pdf
- Supplementary Figure 2.pdf
- Supplementary Figure 3.pdf
- Supplementary Figure 4.pdf
- Supplementary Figure 5.pdf
- Supplementary Figure 6.pdf
- Supplementary Figure 7.pdf
- Supplementary Figure 8.pdf
- Supplementary Figure 9.pdf
- Supplementary Tables 1-12.xlsx
