# Supplementary material for: Ovarian Cancer and Parkinson’s Disease: A Bidirectional Mendelian Randomization Study
Source: J Clin Med. 2023 Apr 19;12(8):2961. doi: 10.3390/jcm12082961 (PMC10146810; doi:10.3390/jcm12082961)
Supplement: Supplementary file 1 [file jcm-12-02961-s001.zip › Supplementary Tables 1-12.xlsx]

## Sheet: Overview
Ovarian cancer and Parkinson's disease: a bidirectional Mendelian randomization study
Jian-Zeng Guo et al
Overview of supplementary tables
CCOC: Clear cell ovarian cancer; EndoOC: Endometrioid ovarian cancer; HGSOC: High grade serous ovarian cancer; LGSOC: Low grade serous ovarian cancer
LMPOC: Low malignant potential ovarian cancer; MOC: Mucinous ovarian cancer; OC: ovarian cancer; PD: Parkinson’s Disease
Table S1.The effects of single SNPs from OC to PD
Table S2.The effects of single SNPs from MOC to PD
Table S3.The effects of single SNPs from LMPOC to PD
Table S4.The effects of single SNPs from HGSOC to PD
Table S5.The effects of single SNPs from PD to OC
Table S6.The effects of single SNPs from PD to HGSOC
Table S7.The effects of single SNPs from PD to LGSOC
Table S8.The effects of single SNPs from PD to EndoOC
Table S9.The effects of single SNPs from PD to CCOC
Table S10.The effects of single SNPs from PD to MOC
Table S11.The effects of single SNPs from PD to LMPOC
Table S12. Overview of the genome-wide association studies providing summary statistics used in this study

## Sheet: Table S1
Table S1.The effects of single SNPs from OC to PD
exposure	outcome	id.exposure	id.outcome	samplesize	SNP	b	se	p
Ovarian cancer || id:ieu-a-1120	Parkinson's disease || id:ieu-b-7	ieu-a-1120	ieu-b-7	482730	rs10962691	-0.0276606	0.104548	0.791338
Ovarian cancer || id:ieu-a-1120	Parkinson's disease || id:ieu-b-7	ieu-a-1120	ieu-b-7	482730	rs11782652	-0.39042	0.217192	0.0722431
Ovarian cancer || id:ieu-a-1120	Parkinson's disease || id:ieu-b-7	ieu-a-1120	ieu-b-7	482730	rs12952824	0.162633	0.202323	0.421496
Ovarian cancer || id:ieu-a-1120	Parkinson's disease || id:ieu-b-7	ieu-a-1120	ieu-b-7	482730	rs4808075	-0.151961	0.151961	0.317311
Ovarian cancer || id:ieu-a-1120	Parkinson's disease || id:ieu-b-7	ieu-a-1120	ieu-b-7	482730	rs62276619	-0.232162	0.111622	0.0375344
Ovarian cancer || id:ieu-a-1120	Parkinson's disease || id:ieu-b-7	ieu-a-1120	ieu-b-7	482730	rs6496746	0.0505263	0.235789	0.830324
Ovarian cancer || id:ieu-a-1120	Parkinson's disease || id:ieu-b-7	ieu-a-1120	ieu-b-7	482730	rs7084454	-0.178875	0.203781	0.380064
Ovarian cancer || id:ieu-a-1120	Parkinson's disease || id:ieu-b-7	ieu-a-1120	ieu-b-7	482730	rs71238846	-1.77778	0.217494	2.98545e-16
Ovarian cancer || id:ieu-a-1120	Parkinson's disease || id:ieu-b-7	ieu-a-1120	ieu-b-7	482730	rs73375000	-0.180708	0.150794	0.230769
Ovarian cancer || id:ieu-a-1120	Parkinson's disease || id:ieu-b-7	ieu-a-1120	ieu-b-7	482730	All - Inverse variance weighted	-0.220123	0.143396	0.124766
Ovarian cancer || id:ieu-a-1120	Parkinson's disease || id:ieu-b-7	ieu-a-1120	ieu-b-7	482730	All - MR Egger	-0.184401	0.382224	0.644212

## Sheet: Table S2
Table S2.The effects of single SNPs from MOC to PD
exposure	outcome	id.exposure	id.outcome	samplesize	SNP	b	se	p
Mucinous ovarian cancer: invasive and low malignant potential || id:ieu-a-1231	Parkinson's disease || id:ieu-b-7	ieu-a-1231	ieu-b-7	482730	rs11882871	0.0645966	0.0512892	0.207864
Mucinous ovarian cancer: invasive and low malignant potential || id:ieu-a-1231	Parkinson's disease || id:ieu-b-7	ieu-a-1231	ieu-b-7	482730	rs2857540	-0.0900083	0.0862923	0.296919
Mucinous ovarian cancer: invasive and low malignant potential || id:ieu-a-1231	Parkinson's disease || id:ieu-b-7	ieu-a-1231	ieu-b-7	482730	rs874898	0.0732984	0.0957367	0.443899
Mucinous ovarian cancer: invasive and low malignant potential || id:ieu-a-1231	Parkinson's disease || id:ieu-b-7	ieu-a-1231	ieu-b-7	482730	All - Inverse variance weighted	0.0328216	0.0455608	0.471283
Mucinous ovarian cancer: invasive and low malignant potential || id:ieu-a-1231	Parkinson's disease || id:ieu-b-7	ieu-a-1231	ieu-b-7	482730	All - MR Egger	0.303297	0.231606	0.415183

## Sheet: Table S3
Table S3.The effects of single SNPs from LMPOC to PD
exposure	outcome	id.exposure	id.outcome	samplesize	SNP	b	se	p
Low malignant potential ovarian cancer || id:ieu-a-1233	Parkinson's disease || id:ieu-b-7	ieu-a-1233	ieu-b-7	482730	rs28416813	0.0619612	0.101293	0.540735
Low malignant potential ovarian cancer || id:ieu-a-1233	Parkinson's disease || id:ieu-b-7	ieu-a-1233	ieu-b-7	482730	rs2857540	-0.109328	0.104814	0.296919
Low malignant potential ovarian cancer || id:ieu-a-1233	Parkinson's disease || id:ieu-b-7	ieu-a-1233	ieu-b-7	482730	rs6470637	-0.108011	0.0879828	0.219581
Low malignant potential ovarian cancer || id:ieu-a-1233	Parkinson's disease || id:ieu-b-7	ieu-a-1233	ieu-b-7	482730	rs7705526	0.248661	0.090625	0.00607247
Low malignant potential ovarian cancer || id:ieu-a-1233	Parkinson's disease || id:ieu-b-7	ieu-a-1233	ieu-b-7	482730	All - Inverse variance weighted	0.0282436	0.0877348	0.747513
Low malignant potential ovarian cancer || id:ieu-a-1233	Parkinson's disease || id:ieu-b-7	ieu-a-1233	ieu-b-7	482730	All - MR Egger	-0.223789	0.685994	0.775226

## Sheet: Table S4
Table S4.The effects of single SNPs from HGSOC to PD
exposure	outcome	id.exposure	id.outcome	samplesize	SNP	b	se	p
High grade serous ovarian cancer || id:ieu-a-1121	Parkinson's disease || id:ieu-b-7	ieu-a-1121	ieu-b-7	482730	rs10962691	-0.0197589	0.0746818	0.791338
High grade serous ovarian cancer || id:ieu-a-1121	Parkinson's disease || id:ieu-b-7	ieu-a-1121	ieu-b-7	482730	rs11782652	-0.300809	0.167341	0.0722431
High grade serous ovarian cancer || id:ieu-a-1121	Parkinson's disease || id:ieu-b-7	ieu-a-1121	ieu-b-7	482730	rs12023270	-0.383946	0.195358	0.0493741
High grade serous ovarian cancer || id:ieu-a-1121	Parkinson's disease || id:ieu-b-7	ieu-a-1121	ieu-b-7	482730	rs12594752	0.00301432	0.195931	0.987725
High grade serous ovarian cancer || id:ieu-a-1121	Parkinson's disease || id:ieu-b-7	ieu-a-1121	ieu-b-7	482730	rs13254990	-0.124318	0.197089	0.528191
High grade serous ovarian cancer || id:ieu-a-1121	Parkinson's disease || id:ieu-b-7	ieu-a-1121	ieu-b-7	482730	rs1400482	-0.136208	0.105892	0.198342
High grade serous ovarian cancer || id:ieu-a-1121	Parkinson's disease || id:ieu-b-7	ieu-a-1121	ieu-b-7	482730	rs4808075	-0.103391	0.103391	0.317311
High grade serous ovarian cancer || id:ieu-a-1121	Parkinson's disease || id:ieu-b-7	ieu-a-1121	ieu-b-7	482730	rs6005807	0.195154	0.223969	0.383566
High grade serous ovarian cancer || id:ieu-a-1121	Parkinson's disease || id:ieu-b-7	ieu-a-1121	ieu-b-7	482730	rs62276619	-0.176749	0.0849794	0.0375344
High grade serous ovarian cancer || id:ieu-a-1121	Parkinson's disease || id:ieu-b-7	ieu-a-1121	ieu-b-7	482730	rs7084454	-0.160406	0.182741	0.380064
High grade serous ovarian cancer || id:ieu-a-1121	Parkinson's disease || id:ieu-b-7	ieu-a-1121	ieu-b-7	482730	rs7217120	0.219697	0.146212	0.132945
High grade serous ovarian cancer || id:ieu-a-1121	Parkinson's disease || id:ieu-b-7	ieu-a-1121	ieu-b-7	482730	All - Inverse variance weighted	-0.0905906	0.0419273	0.0307215
High grade serous ovarian cancer || id:ieu-a-1121	Parkinson's disease || id:ieu-b-7	ieu-a-1121	ieu-b-7	482730	All - MR Egger	-0.110128	0.0976922	0.288776

## Sheet: Table S5
Table S5.The effects of single SNPs from PD to OC
exposure	outcome	id.exposure	id.outcome	samplesize	SNP	b	se	p
Parkinson's disease || id:ieu-b-7	Ovarian cancer || id:ieu-a-1120	ieu-b-7	ieu-a-1120	66450	rs10513789	0.112406	0.103697	0.27837
Parkinson's disease || id:ieu-b-7	Ovarian cancer || id:ieu-a-1120	ieu-b-7	ieu-a-1120	66450	rs12934900	-0.0681975	0.113992	0.549662
Parkinson's disease || id:ieu-b-7	Ovarian cancer || id:ieu-a-1120	ieu-b-7	ieu-a-1120	66450	rs144814361	-0.0858082	0.13294	0.518627
Parkinson's disease || id:ieu-b-7	Ovarian cancer || id:ieu-a-1120	ieu-b-7	ieu-a-1120	66450	rs329647	-0.0557017	0.128244	0.66404
Parkinson's disease || id:ieu-b-7	Ovarian cancer || id:ieu-a-1120	ieu-b-7	ieu-a-1120	66450	rs34311866	-0.0617958	0.0788732	0.433344
Parkinson's disease || id:ieu-b-7	Ovarian cancer || id:ieu-a-1120	ieu-b-7	ieu-a-1120	66450	rs35265698	0.048645	0.09005	0.589059
Parkinson's disease || id:ieu-b-7	Ovarian cancer || id:ieu-a-1120	ieu-b-7	ieu-a-1120	66450	rs356203	0.0437448	0.0574646	0.446509
Parkinson's disease || id:ieu-b-7	Ovarian cancer || id:ieu-a-1120	ieu-b-7	ieu-a-1120	66450	rs35749011	0.0476825	0.0758791	0.529741
Parkinson's disease || id:ieu-b-7	Ovarian cancer || id:ieu-a-1120	ieu-b-7	ieu-a-1120	66450	rs4488803	-0.140757	0.122359	0.249996
Parkinson's disease || id:ieu-b-7	Ovarian cancer || id:ieu-a-1120	ieu-b-7	ieu-a-1120	66450	rs4588066	0.160612	0.135946	0.23743
Parkinson's disease || id:ieu-b-7	Ovarian cancer || id:ieu-a-1120	ieu-b-7	ieu-a-1120	66450	rs4613239	-0.138901	0.115527	0.229236
Parkinson's disease || id:ieu-b-7	Ovarian cancer || id:ieu-a-1120	ieu-b-7	ieu-a-1120	66450	rs4698412	0.0649046	0.105564	0.538664
Parkinson's disease || id:ieu-b-7	Ovarian cancer || id:ieu-a-1120	ieu-b-7	ieu-a-1120	66450	rs4774417	0.0197053	0.142395	0.889937
Parkinson's disease || id:ieu-b-7	Ovarian cancer || id:ieu-a-1120	ieu-b-7	ieu-a-1120	66450	rs58879558	-0.462862	0.0660512	2.42e-12
Parkinson's disease || id:ieu-b-7	Ovarian cancer || id:ieu-a-1120	ieu-b-7	ieu-a-1120	66450	rs620490	0.0517291	0.125468	0.680128
Parkinson's disease || id:ieu-b-7	Ovarian cancer || id:ieu-a-1120	ieu-b-7	ieu-a-1120	66450	rs6741007	0.116302	0.117762	0.323347
Parkinson's disease || id:ieu-b-7	Ovarian cancer || id:ieu-a-1120	ieu-b-7	ieu-a-1120	66450	rs75646569	-0.172965	0.114614	0.131271
Parkinson's disease || id:ieu-b-7	Ovarian cancer || id:ieu-a-1120	ieu-b-7	ieu-a-1120	66450	rs7695720	-0.307809	0.130279	0.0181428
Parkinson's disease || id:ieu-b-7	Ovarian cancer || id:ieu-a-1120	ieu-b-7	ieu-a-1120	66450	rs823106	0.159584	0.129088	0.216369
Parkinson's disease || id:ieu-b-7	Ovarian cancer || id:ieu-a-1120	ieu-b-7	ieu-a-1120	66450	rs858295	-0.0107315	0.131088	0.934754
Parkinson's disease || id:ieu-b-7	Ovarian cancer || id:ieu-a-1120	ieu-b-7	ieu-a-1120	66450	All - Inverse variance weighted	-0.0532446	0.040564	0.189315
Parkinson's disease || id:ieu-b-7	Ovarian cancer || id:ieu-a-1120	ieu-b-7	ieu-a-1120	66450	All - MR Egger	-0.117442	0.105685	0.281088

## Sheet: Table S6
Table S6.The effects of single SNPs from PD to HGSOC
exposure	outcome	id.exposure	id.outcome	samplesize	SNP	b	se	p
Parkinson's disease || id:ieu-b-7	High grade serous ovarian cancer || id:ieu-a-1121	ieu-b-7	ieu-a-1121	53978	rs10513789	0.0176942	0.122744	0.885378
Parkinson's disease || id:ieu-b-7	High grade serous ovarian cancer || id:ieu-a-1121	ieu-b-7	ieu-a-1121	53978	rs12934900	-0.104774	0.135638	0.439847
Parkinson's disease || id:ieu-b-7	High grade serous ovarian cancer || id:ieu-a-1121	ieu-b-7	ieu-a-1121	53978	rs144814361	0.00333938	0.157153	0.983047
Parkinson's disease || id:ieu-b-7	High grade serous ovarian cancer || id:ieu-a-1121	ieu-b-7	ieu-a-1121	53978	rs329647	-0.0340424	0.152074	0.822871
Parkinson's disease || id:ieu-b-7	High grade serous ovarian cancer || id:ieu-a-1121	ieu-b-7	ieu-a-1121	53978	rs34311866	0.0359551	0.0933539	0.700127
Parkinson's disease || id:ieu-b-7	High grade serous ovarian cancer || id:ieu-a-1121	ieu-b-7	ieu-a-1121	53978	rs35265698	0.07565	0.1073	0.48079
Parkinson's disease || id:ieu-b-7	High grade serous ovarian cancer || id:ieu-a-1121	ieu-b-7	ieu-a-1121	53978	rs356203	0.0545455	0.0682652	0.424277
Parkinson's disease || id:ieu-b-7	High grade serous ovarian cancer || id:ieu-a-1121	ieu-b-7	ieu-a-1121	53978	rs35749011	0.068447	0.0903436	0.448673
Parkinson's disease || id:ieu-b-7	High grade serous ovarian cancer || id:ieu-a-1121	ieu-b-7	ieu-a-1121	53978	rs4488803	-0.0510651	0.145599	0.725794
Parkinson's disease || id:ieu-b-7	High grade serous ovarian cancer || id:ieu-a-1121	ieu-b-7	ieu-a-1121	53978	rs4588066	0.208795	0.161377	0.195721
Parkinson's disease || id:ieu-b-7	High grade serous ovarian cancer || id:ieu-a-1121	ieu-b-7	ieu-a-1121	53978	rs4613239	-0.246917	0.138173	0.0739345
Parkinson's disease || id:ieu-b-7	High grade serous ovarian cancer || id:ieu-a-1121	ieu-b-7	ieu-a-1121	53978	rs4698412	0.101351	0.125755	0.420276
Parkinson's disease || id:ieu-b-7	High grade serous ovarian cancer || id:ieu-a-1121	ieu-b-7	ieu-a-1121	53978	rs4774417	-0.0656369	0.168821	0.697428
Parkinson's disease || id:ieu-b-7	High grade serous ovarian cancer || id:ieu-a-1121	ieu-b-7	ieu-a-1121	53978	rs58879558	-0.52371	0.0780109	1.9e-11
Parkinson's disease || id:ieu-b-7	High grade serous ovarian cancer || id:ieu-a-1121	ieu-b-7	ieu-a-1121	53978	rs620490	0.0254174	0.148978	0.864529
Parkinson's disease || id:ieu-b-7	High grade serous ovarian cancer || id:ieu-a-1121	ieu-b-7	ieu-a-1121	53978	rs6741007	0.0644201	0.140308	0.646139
Parkinson's disease || id:ieu-b-7	High grade serous ovarian cancer || id:ieu-a-1121	ieu-b-7	ieu-a-1121	53978	rs75646569	-0.226775	0.136221	0.0959625
Parkinson's disease || id:ieu-b-7	High grade serous ovarian cancer || id:ieu-a-1121	ieu-b-7	ieu-a-1121	53978	rs7695720	-0.331713	0.154741	0.0320596
Parkinson's disease || id:ieu-b-7	High grade serous ovarian cancer || id:ieu-a-1121	ieu-b-7	ieu-a-1121	53978	rs823106	0.177078	0.152547	0.24572
Parkinson's disease || id:ieu-b-7	High grade serous ovarian cancer || id:ieu-a-1121	ieu-b-7	ieu-a-1121	53978	rs858295	-0.0100674	0.155727	0.948454
Parkinson's disease || id:ieu-b-7	High grade serous ovarian cancer || id:ieu-a-1121	ieu-b-7	ieu-a-1121	53978	All - Inverse variance weighted	-0.0555185	0.0463612	0.231104
Parkinson's disease || id:ieu-b-7	High grade serous ovarian cancer || id:ieu-a-1121	ieu-b-7	ieu-a-1121	53978	All - MR Egger	-0.100514	0.121731	0.419778

## Sheet: Table S7
Table S7.The effects of single SNPs from PD to LGSOC
exposure	outcome	id.exposure	id.outcome	samplesize	SNP	b	se	p
Parkinson's disease || id:ieu-b-7	Low grade serous ovarian cancer || id:ieu-a-1122	ieu-b-7	ieu-a-1122	41953	rs10513789	0.748747	0.383709	0.0510167
Parkinson's disease || id:ieu-b-7	Low grade serous ovarian cancer || id:ieu-a-1122	ieu-b-7	ieu-a-1122	41953	rs12934900	0.650782	0.416955	0.118572
Parkinson's disease || id:ieu-b-7	Low grade serous ovarian cancer || id:ieu-a-1122	ieu-b-7	ieu-a-1122	41953	rs144814361	-0.878712	0.521424	0.0919466
Parkinson's disease || id:ieu-b-7	Low grade serous ovarian cancer || id:ieu-a-1122	ieu-b-7	ieu-a-1122	41953	rs329647	0.342983	0.45684	0.452789
Parkinson's disease || id:ieu-b-7	Low grade serous ovarian cancer || id:ieu-a-1122	ieu-b-7	ieu-a-1122	41953	rs34311866	-0.302597	0.287368	0.292344
Parkinson's disease || id:ieu-b-7	Low grade serous ovarian cancer || id:ieu-a-1122	ieu-b-7	ieu-a-1122	41953	rs35265698	-0.43625	0.3133	0.163791
Parkinson's disease || id:ieu-b-7	Low grade serous ovarian cancer || id:ieu-a-1122	ieu-b-7	ieu-a-1122	41953	rs356203	0.0729775	0.20809	0.725812
Parkinson's disease || id:ieu-b-7	Low grade serous ovarian cancer || id:ieu-a-1122	ieu-b-7	ieu-a-1122	41953	rs35749011	-0.0346031	0.27504	0.899881
Parkinson's disease || id:ieu-b-7	Low grade serous ovarian cancer || id:ieu-a-1122	ieu-b-7	ieu-a-1122	41953	rs4488803	-0.776673	0.442165	0.0789997
Parkinson's disease || id:ieu-b-7	Low grade serous ovarian cancer || id:ieu-a-1122	ieu-b-7	ieu-a-1122	41953	rs4588066	0.324379	0.490535	0.508436
Parkinson's disease || id:ieu-b-7	Low grade serous ovarian cancer || id:ieu-a-1122	ieu-b-7	ieu-a-1122	41953	rs4613239	-0.412052	0.42074	0.327407
Parkinson's disease || id:ieu-b-7	Low grade serous ovarian cancer || id:ieu-a-1122	ieu-b-7	ieu-a-1122	41953	rs4698412	0.242051	0.381161	0.525405
Parkinson's disease || id:ieu-b-7	Low grade serous ovarian cancer || id:ieu-a-1122	ieu-b-7	ieu-a-1122	41953	rs4774417	1.04468	0.52576	0.0469243
Parkinson's disease || id:ieu-b-7	Low grade serous ovarian cancer || id:ieu-a-1122	ieu-b-7	ieu-a-1122	41953	rs58879558	0.0224633	0.239866	0.925388
Parkinson's disease || id:ieu-b-7	Low grade serous ovarian cancer || id:ieu-a-1122	ieu-b-7	ieu-a-1122	41953	rs620490	-0.539779	0.450937	0.231301
Parkinson's disease || id:ieu-b-7	Low grade serous ovarian cancer || id:ieu-a-1122	ieu-b-7	ieu-a-1122	41953	rs6741007	0.111679	0.421087	0.790843
Parkinson's disease || id:ieu-b-7	Low grade serous ovarian cancer || id:ieu-a-1122	ieu-b-7	ieu-a-1122	41953	rs75646569	-0.639875	0.432985	0.139456
Parkinson's disease || id:ieu-b-7	Low grade serous ovarian cancer || id:ieu-a-1122	ieu-b-7	ieu-a-1122	41953	rs7695720	0.399363	0.472749	0.398241
Parkinson's disease || id:ieu-b-7	Low grade serous ovarian cancer || id:ieu-a-1122	ieu-b-7	ieu-a-1122	41953	rs823106	0.403552	0.475	0.395557
Parkinson's disease || id:ieu-b-7	Low grade serous ovarian cancer || id:ieu-a-1122	ieu-b-7	ieu-a-1122	41953	rs858295	-0.107796	0.474687	0.820355
Parkinson's disease || id:ieu-b-7	Low grade serous ovarian cancer || id:ieu-a-1122	ieu-b-7	ieu-a-1122	41953	All - Inverse variance weighted	-0.00723722	0.0965148	0.940226
Parkinson's disease || id:ieu-b-7	Low grade serous ovarian cancer || id:ieu-a-1122	ieu-b-7	ieu-a-1122	41953	All - MR Egger	-0.309063	0.243396	0.220329

## Sheet: Table S8
Table S8.The effects of single SNPs from PD to EndoOC
exposure	outcome	id.exposure	id.outcome	samplesize	SNP	b	se	p
Parkinson's disease || id:ieu-b-7	Endometrioid ovarian cancer || id:ieu-a-1125	ieu-b-7	ieu-a-1125	43751	rs10513789	0.00473684	0.224123	0.983138
Parkinson's disease || id:ieu-b-7	Endometrioid ovarian cancer || id:ieu-a-1125	ieu-b-7	ieu-a-1125	43751	rs12934900	-0.40963	0.246914	0.0971158
Parkinson's disease || id:ieu-b-7	Endometrioid ovarian cancer || id:ieu-a-1125	ieu-b-7	ieu-a-1125	43751	rs144814361	-0.323509	0.296531	0.275282
Parkinson's disease || id:ieu-b-7	Endometrioid ovarian cancer || id:ieu-a-1125	ieu-b-7	ieu-a-1125	43751	rs329647	-0.0429921	0.277846	0.877032
Parkinson's disease || id:ieu-b-7	Endometrioid ovarian cancer || id:ieu-a-1125	ieu-b-7	ieu-a-1125	43751	rs34311866	-0.269234	0.172403	0.118369
Parkinson's disease || id:ieu-b-7	Endometrioid ovarian cancer || id:ieu-a-1125	ieu-b-7	ieu-a-1125	43751	rs35265698	0.0541	0.1947	0.781117
Parkinson's disease || id:ieu-b-7	Endometrioid ovarian cancer || id:ieu-a-1125	ieu-b-7	ieu-a-1125	43751	rs356203	-0.0566722	0.124687	0.649458
Parkinson's disease || id:ieu-b-7	Endometrioid ovarian cancer || id:ieu-a-1125	ieu-b-7	ieu-a-1125	43751	rs35749011	0.189132	0.158897	0.233938
Parkinson's disease || id:ieu-b-7	Endometrioid ovarian cancer || id:ieu-a-1125	ieu-b-7	ieu-a-1125	43751	rs4488803	-0.278345	0.264173	0.292044
Parkinson's disease || id:ieu-b-7	Endometrioid ovarian cancer || id:ieu-a-1125	ieu-b-7	ieu-a-1125	43751	rs4588066	-0.0823518	0.295315	0.780352
Parkinson's disease || id:ieu-b-7	Endometrioid ovarian cancer || id:ieu-a-1125	ieu-b-7	ieu-a-1125	43751	rs4613239	0.0844731	0.249383	0.734815
Parkinson's disease || id:ieu-b-7	Endometrioid ovarian cancer || id:ieu-a-1125	ieu-b-7	ieu-a-1125	43751	rs4698412	0.174642	0.228378	0.444447
Parkinson's disease || id:ieu-b-7	Endometrioid ovarian cancer || id:ieu-a-1125	ieu-b-7	ieu-a-1125	43751	rs4774417	-0.0926236	0.30808	0.763683
Parkinson's disease || id:ieu-b-7	Endometrioid ovarian cancer || id:ieu-a-1125	ieu-b-7	ieu-a-1125	43751	rs58879558	-0.449853	0.142342	0.00157565
Parkinson's disease || id:ieu-b-7	Endometrioid ovarian cancer || id:ieu-a-1125	ieu-b-7	ieu-a-1125	43751	rs620490	0.346422	0.273254	0.204881
Parkinson's disease || id:ieu-b-7	Endometrioid ovarian cancer || id:ieu-a-1125	ieu-b-7	ieu-a-1125	43751	rs6741007	0.398946	0.255718	0.118736
Parkinson's disease || id:ieu-b-7	Endometrioid ovarian cancer || id:ieu-a-1125	ieu-b-7	ieu-a-1125	43751	rs75646569	-0.0220146	0.247495	0.929122
Parkinson's disease || id:ieu-b-7	Endometrioid ovarian cancer || id:ieu-a-1125	ieu-b-7	ieu-a-1125	43751	rs7695720	-0.637371	0.280637	0.0231377
Parkinson's disease || id:ieu-b-7	Endometrioid ovarian cancer || id:ieu-a-1125	ieu-b-7	ieu-a-1125	43751	rs823106	0.0473794	0.281099	0.86615
Parkinson's disease || id:ieu-b-7	Endometrioid ovarian cancer || id:ieu-a-1125	ieu-b-7	ieu-a-1125	43751	rs858295	-0.0543503	0.284119	0.848295
Parkinson's disease || id:ieu-b-7	Endometrioid ovarian cancer || id:ieu-a-1125	ieu-b-7	ieu-a-1125	43751	All - Inverse variance weighted	-0.0836751	0.0569002	0.14141
Parkinson's disease || id:ieu-b-7	Endometrioid ovarian cancer || id:ieu-a-1125	ieu-b-7	ieu-a-1125	43751	All - MR Egger	-0.0926817	0.14881	0.541214

## Sheet: Table S9
Table S9.The effects of single SNPs from PD to CCOC
exposure	outcome	id.exposure	id.outcome	samplesize	SNP	b	se	p
Parkinson's disease || id:ieu-b-7	Clear cell ovarian cancer || id:ieu-a-1124	ieu-b-7	ieu-a-1124	42307	rs10513789	0.465727	0.318734	0.143967
Parkinson's disease || id:ieu-b-7	Clear cell ovarian cancer || id:ieu-a-1124	ieu-b-7	ieu-a-1124	42307	rs12934900	0.254815	0.346749	0.46242
Parkinson's disease || id:ieu-b-7	Clear cell ovarian cancer || id:ieu-a-1124	ieu-b-7	ieu-a-1124	42307	rs144814361	0.275448	0.378146	0.466358
Parkinson's disease || id:ieu-b-7	Clear cell ovarian cancer || id:ieu-a-1124	ieu-b-7	ieu-a-1124	42307	rs329647	0.274228	0.384378	0.475578
Parkinson's disease || id:ieu-b-7	Clear cell ovarian cancer || id:ieu-a-1124	ieu-b-7	ieu-a-1124	42307	rs34311866	-0.272623	0.240625	0.257223
Parkinson's disease || id:ieu-b-7	Clear cell ovarian cancer || id:ieu-a-1124	ieu-b-7	ieu-a-1124	42307	rs35265698	-0.05695	0.27085	0.833462
Parkinson's disease || id:ieu-b-7	Clear cell ovarian cancer || id:ieu-a-1124	ieu-b-7	ieu-a-1124	42307	rs356203	-0.0128899	0.17377	0.940869
Parkinson's disease || id:ieu-b-7	Clear cell ovarian cancer || id:ieu-a-1124	ieu-b-7	ieu-a-1124	42307	rs35749011	0.149307	0.22789	0.512357
Parkinson's disease || id:ieu-b-7	Clear cell ovarian cancer || id:ieu-a-1124	ieu-b-7	ieu-a-1124	42307	rs4488803	0.048257	0.368398	0.895782
Parkinson's disease || id:ieu-b-7	Clear cell ovarian cancer || id:ieu-a-1124	ieu-b-7	ieu-a-1124	42307	rs4588066	0.202964	0.410994	0.621422
Parkinson's disease || id:ieu-b-7	Clear cell ovarian cancer || id:ieu-a-1124	ieu-b-7	ieu-a-1124	42307	rs4613239	-0.103195	0.349383	0.767716
Parkinson's disease || id:ieu-b-7	Clear cell ovarian cancer || id:ieu-a-1124	ieu-b-7	ieu-a-1124	42307	rs4698412	0.05438	0.319396	0.864807
Parkinson's disease || id:ieu-b-7	Clear cell ovarian cancer || id:ieu-a-1124	ieu-b-7	ieu-a-1124	42307	rs4774417	0.613498	0.433365	0.156875
Parkinson's disease || id:ieu-b-7	Clear cell ovarian cancer || id:ieu-a-1124	ieu-b-7	ieu-a-1124	42307	rs58879558	-0.143726	0.201091	0.474774
Parkinson's disease || id:ieu-b-7	Clear cell ovarian cancer || id:ieu-a-1124	ieu-b-7	ieu-a-1124	42307	rs620490	-0.196252	0.377428	0.603082
Parkinson's disease || id:ieu-b-7	Clear cell ovarian cancer || id:ieu-a-1124	ieu-b-7	ieu-a-1124	42307	rs6741007	0.44923	0.356853	0.20808
Parkinson's disease || id:ieu-b-7	Clear cell ovarian cancer || id:ieu-a-1124	ieu-b-7	ieu-a-1124	42307	rs75646569	-0.219415	0.351096	0.532008
Parkinson's disease || id:ieu-b-7	Clear cell ovarian cancer || id:ieu-a-1124	ieu-b-7	ieu-a-1124	42307	rs7695720	-0.294104	0.394183	0.455602
Parkinson's disease || id:ieu-b-7	Clear cell ovarian cancer || id:ieu-a-1124	ieu-b-7	ieu-a-1124	42307	rs823106	0.258646	0.392158	0.509546
Parkinson's disease || id:ieu-b-7	Clear cell ovarian cancer || id:ieu-a-1124	ieu-b-7	ieu-a-1124	42307	rs858295	0.793167	0.399519	0.0471106
Parkinson's disease || id:ieu-b-7	Clear cell ovarian cancer || id:ieu-a-1124	ieu-b-7	ieu-a-1124	42307	All - Inverse variance weighted	0.061881	0.0676166	0.3601
Parkinson's disease || id:ieu-b-7	Clear cell ovarian cancer || id:ieu-a-1124	ieu-b-7	ieu-a-1124	42307	All - MR Egger	-0.160224	0.172406	0.365007

[truncated: 3 more sheets: Table S10, Table S11, Table S12]
